# Supplementary material for: Grape Berry Flavonoid Responses to High Bunch Temperatures Post Véraison: Effect of Intensity and Duration of Exposure
Source: Molecules. 2019 Nov 27;24(23):4341. doi: 10.3390/molecules24234341 (PMC6930521; doi:10.3390/molecules24234341)
Supplement: Supplementary file 1 [file molecules-24-04341-s001.zip]

Archive with 2 entries (2 files):
- Supplementary files/Table S1.docx
- Supplementary files/Table S2.docx
